# Supplementary material for: Identification of Salmonella Serogroups and Distinction Between Typhoidal and Non-Typhoidal Salmonella Based on ATR-FTIR Spectroscopy
Source: Microorganisms. 2024 Nov 14;12(11):2318. doi: 10.3390/microorganisms12112318 (PMC11596249; doi:10.3390/microorganisms12112318)
Supplement: Supplementary file 1 [file microorganisms-12-02318-s001.zip]

Archive with 1 entries (1 files):
- microorganisms-3304252-supplementary.pdf
